# Supplementary material for: Identification and validation of plant height, spike length and spike compactness loci in common wheat (Triticum aestivum L.)
Source: BMC Plant Biol. 2022 Dec 6;22:568. doi: 10.1186/s12870-022-03968-0 (PMC9724413; doi:10.1186/s12870-022-03968-0)
Supplement: Supplementary file 1 — Additional file 1: Supplementary file 1. [file 12870_2022_3968_MOESM1_ESM.xlsx]

## Sheet: Table S1
Table S1. Analysis of variance for the investigated traits of the PG-RIL in four environments
Traits	Source	Df	SS	MS	F-value	Pr>F	EstimatedVar
PH	Genotype	175	72783.3	415.9	1821473	<0.0001	52.03
	Environment	3	4464.99	1488.33	6.51821e+06	<0.0001	4.23
	GE_interaction	525	16836.7	32.07	140452	<0.0001	16.05
	Model	707	94085.1	133.08	582815	<0.0001
	Pure residual	699	589.56	85.34
	Total	1406	94674.7
SL	Genotype	175	1620.2	9.26	Infinity	<0.0001	1.16
	Environment	3	93.38	31.13	Infinity	<0.0001	0.09
	GE_interaction	524	305.66	0.58	Infinity	<0.0001	0.29
	Model	706	2019.24	2.86	Infinity	<0.0001
	Pure residual	699	58.45	0.85
	Total	1405	2077.69
SCN	Genotype	175	95.3	0.54	Infinity	<0.0001	0.07
	Environment	3	5.65	1.88	Infinity	<0.0001	0.01
	GE_interaction	522	29.43	0.06	Infinity	<0.0001	0.03
	Model	704	130.37	0.19	Infinity	<0.0001
	Pure residual	697	3.56	0.05
	Total	1401	133.93

## Sheet: Table S2
Table S2. Multiple comparative analysis for the plant height of the PG-RIL in four environments
Genotype	PH	groups (LSD)
RIL046	110.618	a
RIL101	109.85	ab
RIL110	109.032	abc
RIL140	107.65	abcd
RIL089	107.15	abcde
RIL103	106.1	abcdef
RIL060	105.017	abcdefg
RIL022	104.418	abcdefgh
RIL009	104.267	abcdefghi
RIL004	104.132	abcdefghi
RIL167	103.282	abcdefghij
RIL139	103.132	abcdefghijk
RIL037	103	abcdefghijk
RIL115	102.368	abcdefghijkl
RIL047	102.35	abcdefghijkl
RIL036	102.332	abcdefghijklm
RIL121	102.332	abcdefghijklm
RIL073	102.218	abcdefghijklm
RIL005	101.832	abcdefghijklmn
RIL054	101.45	abcdefghijklmno
RIL008	101.4	abcdefghijklmno
RIL048	101.332	abcdefghijklmno
RIL119	101.267	abcdefghijklmno
RIL123	100.85	abcdefghijklmnop
RIL059	100.817	abcdefghijklmnop
RIL158	100.317	abcdefghijklmnopq
RIL104	100.3	abcdefghijklmnopq
RIL166	100.183	abcdefghijklmnopqr
RIL040	100.168	abcdefghijklmnopqr
RIL026	100.15	abcdefghijklmnopqr
RIL084	100.142	abcdefghijklmnopqr
RIL126	100.043	abcdefghijklmnopqr
RIL108	99.8325	abcdefghijklmnopqrs
RIL094	99.75	abcdefghijklmnopqrs
RIL028	99.3675	abcdefghijklmnopqrst
RIL006	99.3325	abcdefghijklmnopqrst
RIL017	99.2675	abcdefghijklmnopqrstu
RIL007	98.85	abcdefghijklmnopqrstuv
RIL079	98.6825	abcdefghijklmnopqrstuvw
RIL160	98.6825	abcdefghijklmnopqrstuvw
RIL061	98.6675	abcdefghijklmnopqrstuvw
RIL039	98.6325	abcdefghijklmnopqrstuvw
RIL030	98.4	abcdefghijklmnopqrstuvwx
RIL072	98.4	abcdefghijklmnopqrstuvwx
RIL112	98.35	abcdefghijklmnopqrstuvwx
RIL100	97.9825	abcdefghijklmnopqrstuvwxy
RIL145	97.8675	abcdefghijklmnopqrstuvwxy
RIL120	97.845	abcdefghijklmnopqrstuvwxyz
RIL080	97.7	abcdefghijklmnopqrstuvwxyzA
RIL128	97.4925	abcdefghijklmnopqrstuvwxyzA
RIL157	97.1675	bcdefghijklmnopqrstuvwxyzAB
RIL131	97.1175	bcdefghijklmnopqrstuvwxyzAB
RIL159	97.0175	bcdefghijklmnopqrstuvwxyzAB
RIL002	96.9325	bcdefghijklmnopqrstuvwxyzABC
RIL161	96.9325	bcdefghijklmnopqrstuvwxyzABC
RIL045	96.8175	bcdefghijklmnopqrstuvwxyzABC
RIL088	96.7825	bcdefghijklmnopqrstuvwxyzABCD
RIL038	96.7675	bcdefghijklmnopqrstuvwxyzABCD
RIL057	96.75	bcdefghijklmnopqrstuvwxyzABCD
RIL148	96.4825	cdefghijklmnopqrstuvwxyzABCD
RIL034	96.4675	cdefghijklmnopqrstuvwxyzABCD
RIL141	96.2325	cdefghijklmnopqrstuvwxyzABCDE
RIL168	96.0825	cdefghijklmnopqrstuvwxyzABCDE
RIL050	96.0325	cdefghijklmnopqrstuvwxyzABCDE
RIL053	96	cdefghijklmnopqrstuvwxyzABCDE
RIL003	95.95	cdefghijklmnopqrstuvwxyzABCDE
RIL031	95.85	cdefghijklmnopqrstuvwxyzABCDE
RIL074	95.8325	cdefghijklmnopqrstuvwxyzABCDE
RIL133	95.8	cdefghijklmnopqrstuvwxyzABCDE
RIL107	95.75	cdefghijklmnopqrstuvwxyzABCDE
RIL071	95.5175	defghijklmnopqrstuvwxyzABCDE
RIL124	95.4825	defghijklmnopqrstuvwxyzABCDE
RIL134	94.95	defghijklmnopqrstuvwxyzABCDEF
RIL083	94.8175	defghijklmnopqrstuvwxyzABCDEF
RIL067	94.7825	defghijklmnopqrstuvwxyzABCDEF
RIL137	94.7	defghijklmnopqrstuvwxyzABCDEF
RIL154	94.6675	defghijklmnopqrstuvwxyzABCDEF
RIL035	94.6325	defghijklmnopqrstuvwxyzABCDEF
RIL021	94.5175	defghijklmnopqrstuvwxyzABCDEF
RIL065	94.3175	efghijklmnopqrstuvwxyzABCDEF
RIL150	94.3175	efghijklmnopqrstuvwxyzABCDEF
RIL152	94.25	efghijklmnopqrstuvwxyzABCDEF
RIL116	94.1825	efghijklmnopqrstuvwxyzABCDEF
RIL087	94.1325	efghijklmnopqrstuvwxyzABCDEF
RIL111	94.1	efghijklmnopqrstuvwxyzABCDEF
RIL056	94.0675	efghijklmnopqrstuvwxyzABCDEF
RIL020	93.9675	efghijklmnopqrstuvwxyzABCDEF
RIL075	93.9175	efghijklmnopqrstuvwxyzABCDEF
RIL055	93.8825	efghijklmnopqrstuvwxyzABCDEF
RIL173	93.865	efghijklmnopqrstuvwxyzABCDEF
RIL013	93.8175	fghijklmnopqrstuvwxyzABCDEF
RIL081	93.65	fghijklmnopqrstuvwxyzABCDEF
RIL171	93.5325	fghijklmnopqrstuvwxyzABCDEF
RIL155	93.3825	fghijklmnopqrstuvwxyzABCDEF
RIL169	93.375	fghijklmnopqrstuvwxyzABCDEF
RIL032	93.2175	fghijklmnopqrstuvwxyzABCDEF
RIL015	93.1325	fghijklmnopqrstuvwxyzABCDEFG
RIL156	93.0175	fghijklmnopqrstuvwxyzABCDEFG
RIL113	92.95	fghijklmnopqrstuvwxyzABCDEFG
RIL076	92.8675	fghijklmnopqrstuvwxyzABCDEFG
RIL019	92.7	ghijklmnopqrstuvwxyzABCDEFGH
RIL052	92.6325	ghijklmnopqrstuvwxyzABCDEFGH
RIL106	92.3675	ghijklmnopqrstuvwxyzABCDEFGH
RIL172	92.2175	ghijklmnopqrstuvwxyzABCDEFGH
RIL102	92.1825	ghijklmnopqrstuvwxyzABCDEFGH
RIL147	92.1825	ghijklmnopqrstuvwxyzABCDEFGH
RIL129	92.0825	ghijklmnopqrstuvwxyzABCDEFGH
RIL117	92.0675	ghijklmnopqrstuvwxyzABCDEFGH
RIL062	92.0325	ghijklmnopqrstuvwxyzABCDEFGH
RIL130	92.0325	ghijklmnopqrstuvwxyzABCDEFGH
RIL010	91.9825	ghijklmnopqrstuvwxyzABCDEFGHI
RIL170	91.9	ghijklmnopqrstuvwxyzABCDEFGHI
RIL090	91.5325	hijklmnopqrstuvwxyzABCDEFGHI
RIL063	91.3675	hijklmnopqrstuvwxyzABCDEFGHI
RIL041	91.2825	hijklmnopqrstuvwxyzABCDEFGHIJ
RIL135	91.2325	hijklmnopqrstuvwxyzABCDEFGHIJ
RIL114	91.1675	hijklmnopqrstuvwxyzABCDEFGHIJ
RIL023	91.1325	hijklmnopqrstuvwxyzABCDEFGHIJ
RIL093	91.1	hijklmnopqrstuvwxyzABCDEFGHIJ
RIL068	91.0325	ijklmnopqrstuvwxyzABCDEFGHIJ
RIL082	91.0325	ijklmnopqrstuvwxyzABCDEFGHIJ
RIL078	90.8	jklmnopqrstuvwxyzABCDEFGHIJ
RIL042	90.7175	jklmnopqrstuvwxyzABCDEFGHIJ
RIL012	90.7	jklmnopqrstuvwxyzABCDEFGHIJ
RIL146	90.6325	jklmnopqrstuvwxyzABCDEFGHIJ
RIL014	90.5925	jklmnopqrstuvwxyzABCDEFGHIJ
RIL066	90.5825	jklmnopqrstuvwxyzABCDEFGHIJ
RIL025	90.55	jklmnopqrstuvwxyzABCDEFGHIJ
RIL098	90.4675	jklmnopqrstuvwxyzABCDEFGHIJ
RIL051	90.2825	jklmnopqrstuvwxyzABCDEFGHIJ
RIL085	90.0825	jklmnopqrstuvwxyzABCDEFGHIJ
RIL086	89.9175	klmnopqrstuvwxyzABCDEFGHIJ
RIL069	89.6675	lmnopqrstuvwxyzABCDEFGHIJ
RIL027	89.5175	lmnopqrstuvwxyzABCDEFGHIJK
RIL033	89.4675	lmnopqrstuvwxyzABCDEFGHIJKL
RIL127	89.0825	lmnopqrstuvwxyzABCDEFGHIJKL
RIL118	89.0175	mnopqrstuvwxyzABCDEFGHIJKL
RIL099	88.75	nopqrstuvwxyzABCDEFGHIJKL
RIL029	88.6175	nopqrstuvwxyzABCDEFGHIJKL
RIL162	88.4	opqrstuvwxyzABCDEFGHIJKL
RIL136	88.1675	opqrstuvwxyzABCDEFGHIJKL
RIL001	88.15	opqrstuvwxyzABCDEFGHIJKL
RIL142	88.1325	opqrstuvwxyzABCDEFGHIJKL
RIL105	87.6175	pqrstuvwxyzABCDEFGHIJKLM
RIL018	87.45	qrstuvwxyzABCDEFGHIJKLM
RIL164	87.2675	qrstuvwxyzABCDEFGHIJKLM
RIL043	87.2175	qrstuvwxyzABCDEFGHIJKLM
RIL049	87.1825	qrstuvwxyzABCDEFGHIJKLM
RIL058	86.8675	rstuvwxyzABCDEFGHIJKLM
RIL132	86.7	stuvwxyzABCDEFGHIJKLM
RIL044	86.1825	tuvwxyzABCDEFGHIJKLM
RIL176	86	uvwxyzABCDEFGHIJKLM
RIL092	85.9	vwxyzABCDEFGHIJKLM
RIL174	85.8675	vwxyzABCDEFGHIJKLM
RIL144	85.55	vwxyzABCDEFGHIJKLMN
RIL095	85.5175	wxyzABCDEFGHIJKLMN
RIL153	85.1675	xyzABCDEFGHIJKLMNO
RIL070	85.1	xyzABCDEFGHIJKLMNO
RIL077	84.9175	yzABCDEFGHIJKLMNO
RIL097	84.525	zABCDEFGHIJKLMNO
RIL138	84.45	ABCDEFGHIJKLMNO
RIL151	83.8675	BCDEFGHIJKLMNO
RIL091	83.65	CDEFGHIJKLMNOP
RIL122	83.4825	DEFGHIJKLMNOP
RIL149	83.0325	EFGHIJKLMNOP
RIL163	81.9825	FGHIJKLMNOP
RIL024	79.8675	GHIJKLMNOP
RIL064	79.4825	HIJKLMNOP
RIL143	78.6675	IJKLMNOP
RIL109	78	JKLMNOP
RIL175	76.3175	KLMNOP
RIL125	76.1825	LMNOP
RIL011	74.3	MNOP
RIL096	72.5325	NOP
RIL165	71.9825	OP
RIL016	70.5325	P

## Sheet: Table S3
Table S3. Multiple comparative analysis for the spike length of the PG-RIL in four environments
Genotype	SL	groups (LSD)
RIL145	13.0333	a
RIL108	12.8583	ab
RIL008	12.4333	abc
RIL005	12.3733	abcd
RIL058	12.2133	abcde
RIL135	11.9483	abcdef
RIL026	11.9283	abcdefg
RIL003	11.7433	abcdefgh
RIL101	11.5483	abcdefghi
RIL062	11.5283	abcdefghi
RIL102	11.4683	abcdefghij
RIL081	11.4	abcdefghijk
RIL131	11.35	abcdefghijkl
RIL051	11.3083	abcdefghijklm
RIL170	11.3017	abcdefghijklmn
RIL035	11.28	abcdefghijklmno
RIL169	11.2775	abcdefghijklmno
RIL032	11.2617	abcdefghijklmnop
RIL076	11.2483	abcdefghijklmnopq
RIL161	11.2467	abcdefghijklmnopq
RIL034	11.225	bcdefghijklmnopq
RIL121	11.185	bcdefghijklmnopqr
RIL059	11.145	bcdefghijklmnopqrs
RIL031	11.075	bcdefghijklmnopqrst
RIL001	11.0233	cdefghijklmnopqrst
RIL127	10.9983	cdefghijklmnopqrstu
RIL119	10.9833	cdefghijklmnopqrstuv
RIL141	10.9467	cdefghijklmnopqrstuvw
RIL132	10.9167	cdefghijklmnopqrstuvw
RIL012	10.91	cdefghijklmnopqrstuvw
RIL176	10.8778	cdefghijklmnopqrstuvwx
RIL172	10.8396	cdefghijklmnopqrstuvwx
RIL146	10.8383	cdefghijklmnopqrstuvwx
RIL116	10.83	cdefghijklmnopqrstuvwx
RIL074	10.7933	cdefghijklmnopqrstuvwx
RIL097	10.785	cdefghijklmnopqrstuvwx
RIL171	10.7067	cdefghijklmnopqrstuvwx
RIL067	10.7033	cdefghijklmnopqrstuvwx
RIL080	10.6883	cdefghijklmnopqrstuvwxy
RIL022	10.6717	cdefghijklmnopqrstuvwxyz
RIL173	10.6483	cdefghijklmnopqrstuvwxyz
RIL112	10.6283	defghijklmnopqrstuvwxyzA
RIL071	10.6133	defghijklmnopqrstuvwxyzA
RIL011	10.5567	efghijklmnopqrstuvwxyzAB
RIL065	10.5533	efghijklmnopqrstuvwxyzAB
RIL115	10.55	efghijklmnopqrstuvwxyzAB
RIL052	10.535	efghijklmnopqrstuvwxyzAB
RIL053	10.51	efghijklmnopqrstuvwxyzABC
RIL126	10.4533	efghijklmnopqrstuvwxyzABCD
RIL100	10.4167	fghijklmnopqrstuvwxyzABCDE
RIL113	10.3983	fghijklmnopqrstuvwxyzABCDEF
RIL007	10.385	fghijklmnopqrstuvwxyzABCDEF
RIL037	10.385	fghijklmnopqrstuvwxyzABCDEF
RIL045	10.38	fghijklmnopqrstuvwxyzABCDEFG
RIL068	10.3383	fghijklmnopqrstuvwxyzABCDEFGH
RIL082	10.335	fghijklmnopqrstuvwxyzABCDEFGH
RIL070	10.3183	fghijklmnopqrstuvwxyzABCDEFGHI
RIL046	10.3117	fghijklmnopqrstuvwxyzABCDEFGHI
RIL061	10.3033	fghijklmnopqrstuvwxyzABCDEFGHI
RIL167	10.2975	fghijklmnopqrstuvwxyzABCDEFGHI
RIL144	10.28	fghijklmnopqrstuvwxyzABCDEFGHI
RIL020	10.275	fghijklmnopqrstuvwxyzABCDEFGHI
RIL134	10.245	fghijklmnopqrstuvwxyzABCDEFGHI
RIL050	10.215	fghijklmnopqrstuvwxyzABCDEFGHI
RIL094	10.2	fghijklmnopqrstuvwxyzABCDEFGHI
RIL055	10.19	fghijklmnopqrstuvwxyzABCDEFGHI
RIL019	10.17	fghijklmnopqrstuvwxyzABCDEFGHI
RIL139	10.1533	fghijklmnopqrstuvwxyzABCDEFGHIJ
RIL154	10.1417	ghijklmnopqrstuvwxyzABCDEFGHIJK
RIL039	10.135	ghijklmnopqrstuvwxyzABCDEFGHIJK
RIL111	10.1317	hijklmnopqrstuvwxyzABCDEFGHIJK
RIL164	10.12	hijklmnopqrstuvwxyzABCDEFGHIJK
RIL030	10.1075	hijklmnopqrstuvwxyzABCDEFGHIJK
RIL014	10.1044	hijklmnopqrstuvwxyzABCDEFGHIJK
RIL040	10.0983	hijklmnopqrstuvwxyzABCDEFGHIJK
RIL152	10.0917	hijklmnopqrstuvwxyzABCDEFGHIJK
RIL117	10.085	hijklmnopqrstuvwxyzABCDEFGHIJKL
RIL120	10.0467	hijklmnopqrstuvwxyzABCDEFGHIJKLM
RIL004	10.0317	hijklmnopqrstuvwxyzABCDEFGHIJKLMN
RIL087	10.0067	hijklmnopqrstuvwxyzABCDEFGHIJKLMNO
RIL018	9.99833	hijklmnopqrstuvwxyzABCDEFGHIJKLMNO
RIL110	9.97333	hijklmnopqrstuvwxyzABCDEFGHIJKLMNO
RIL168	9.97333	hijklmnopqrstuvwxyzABCDEFGHIJKLMNO
RIL033	9.965	hijklmnopqrstuvwxyzABCDEFGHIJKLMNO
RIL036	9.93332	ijklmnopqrstuvwxyzABCDEFGHIJKLMNO
RIL092	9.90333	ijklmnopqrstuvwxyzABCDEFGHIJKLMNOP
RIL009	9.89333	ijklmnopqrstuvwxyzABCDEFGHIJKLMNOP
RIL106	9.87833	ijklmnopqrstuvwxyzABCDEFGHIJKLMNOPQ
RIL157	9.87833	ijklmnopqrstuvwxyzABCDEFGHIJKLMNOPQ
RIL104	9.87	ijklmnopqrstuvwxyzABCDEFGHIJKLMNOPQ
RIL084	9.85833	ijklmnopqrstuvwxyzABCDEFGHIJKLMNOPQ
RIL165	9.85167	ijklmnopqrstuvwxyzABCDEFGHIJKLMNOPQ
RIL136	9.835	ijklmnopqrstuvwxyzABCDEFGHIJKLMNOPQ
RIL083	9.825	ijklmnopqrstuvwxyzABCDEFGHIJKLMNOPQ
RIL103	9.82	ijklmnopqrstuvwxyzABCDEFGHIJKLMNOPQ
RIL163	9.81	ijklmnopqrstuvwxyzABCDEFGHIJKLMNOPQ
RIL075	9.77833	ijklmnopqrstuvwxyzABCDEFGHIJKLMNOPQR
RIL010	9.77667	ijklmnopqrstuvwxyzABCDEFGHIJKLMNOPQR
RIL057	9.76	ijklmnopqrstuvwxyzABCDEFGHIJKLMNOPQR
RIL130	9.75667	ijklmnopqrstuvwxyzABCDEFGHIJKLMNOPQR
RIL013	9.75333	ijklmnopqrstuvwxyzABCDEFGHIJKLMNOPQR
RIL027	9.715	jklmnopqrstuvwxyzABCDEFGHIJKLMNOPQRS
RIL090	9.69668	jklmnopqrstuvwxyzABCDEFGHIJKLMNOPQRS
RIL095	9.67333	jklmnopqrstuvwxyzABCDEFGHIJKLMNOPQRS
RIL142	9.66333	klmnopqrstuvwxyzABCDEFGHIJKLMNOPQRS
RIL054	9.66333	klmnopqrstuvwxyzABCDEFGHIJKLMNOPQRS
RIL060	9.63668	klmnopqrstuvwxyzABCDEFGHIJKLMNOPQRS
RIL073	9.61667	klmnopqrstuvwxyzABCDEFGHIJKLMNOPQRS
RIL158	9.60833	klmnopqrstuvwxyzABCDEFGHIJKLMNOPQRS
RIL166	9.6025	lmnopqrstuvwxyzABCDEFGHIJKLMNOPQRS
RIL093	9.58667	lmnopqrstuvwxyzABCDEFGHIJKLMNOPQRS
RIL138	9.56333	lmnopqrstuvwxyzABCDEFGHIJKLMNOPQRS
RIL148	9.56167	lmnopqrstuvwxyzABCDEFGHIJKLMNOPQRS
RIL021	9.56	lmnopqrstuvwxyzABCDEFGHIJKLMNOPQRS
RIL153	9.555	lmnopqrstuvwxyzABCDEFGHIJKLMNOPQRS
RIL002	9.52667	mnopqrstuvwxyzABCDEFGHIJKLMNOPQRS
RIL029	9.50833	nopqrstuvwxyzABCDEFGHIJKLMNOPQRST
RIL133	9.50333	opqrstuvwxyzABCDEFGHIJKLMNOPQRST
RIL098	9.46833	pqrstuvwxyzABCDEFGHIJKLMNOPQRST
RIL063	9.45667	qrstuvwxyzABCDEFGHIJKLMNOPQRST
RIL088	9.42333	rstuvwxyzABCDEFGHIJKLMNOPQRST
RIL066	9.42167	rstuvwxyzABCDEFGHIJKLMNOPQRST
RIL017	9.41167	rstuvwxyzABCDEFGHIJKLMNOPQRST
RIL128	9.40207	rstuvwxyzABCDEFGHIJKLMNOPQRST
RIL107	9.39333	rstuvwxyzABCDEFGHIJKLMNOPQRST
RIL025	9.37333	stuvwxyzABCDEFGHIJKLMNOPQRST
RIL024	9.34833	tuvwxyzABCDEFGHIJKLMNOPQRST
RIL072	9.34833	tuvwxyzABCDEFGHIJKLMNOPQRST
RIL105	9.34333	tuvwxyzABCDEFGHIJKLMNOPQRST
RIL109	9.33167	tuvwxyzABCDEFGHIJKLMNOPQRST
RIL069	9.32168	tuvwxyzABCDEFGHIJKLMNOPQRST
RIL114	9.31333	tuvwxyzABCDEFGHIJKLMNOPQRST
RIL028	9.21	uvwxyzABCDEFGHIJKLMNOPQRSTU
RIL099	9.19667	vwxyzABCDEFGHIJKLMNOPQRSTU
RIL096	9.17667	wxyzABCDEFGHIJKLMNOPQRSTU
RIL086	9.17333	wxyzABCDEFGHIJKLMNOPQRSTU
RIL162	9.11333	xyzABCDEFGHIJKLMNOPQRSTUV
RIL118	9.10167	xyzABCDEFGHIJKLMNOPQRSTUV
RIL129	9.09333	xyzABCDEFGHIJKLMNOPQRSTUV
RIL015	9.09	xyzABCDEFGHIJKLMNOPQRSTUV
RIL151	9.04333	xyzABCDEFGHIJKLMNOPQRSTUV
RIL140	8.98667	xyzABCDEFGHIJKLMNOPQRSTUV
RIL056	8.89333	yzABCDEFGHIJKLMNOPQRSTUV
RIL078	8.88333	zABCDEFGHIJKLMNOPQRSTUV
RIL047	8.87667	zABCDEFGHIJKLMNOPQRSTUV
RIL150	8.85167	ABCDEFGHIJKLMNOPQRSTUV
RIL041	8.795	BCDEFGHIJKLMNOPQRSTUV
RIL038	8.77333	BCDEFGHIJKLMNOPQRSTUV
RIL048	8.72833	CDEFGHIJKLMNOPQRSTUVW
RIL123	8.72833	CDEFGHIJKLMNOPQRSTUVW
RIL077	8.685	DEFGHIJKLMNOPQRSTUVW
RIL159	8.65333	EFGHIJKLMNOPQRSTUVW
RIL042	8.645	EFGHIJKLMNOPQRSTUVW
RIL156	8.62	FGHIJKLMNOPQRSTUVW
RIL137	8.60833	FGHIJKLMNOPQRSTUVW
RIL079	8.58833	GHIJKLMNOPQRSTUVW
RIL160	8.58333	HIJKLMNOPQRSTUVW
RIL147	8.53833	IJKLMNOPQRSTUVW
RIL089	8.53167	IJKLMNOPQRSTUVW
RIL122	8.37	JKLMNOPQRSTUVW
RIL043	8.355	KLMNOPQRSTUVW
RIL016	8.35	KLMNOPQRSTUVW
RIL023	8.29	LMNOPQRSTUVW
RIL175	8.26667	MNOPQRSTUVW
RIL143	8.24667	NOPQRSTUVW
RIL155	8.23167	OPQRSTUVW
RIL049	8.13333	PQRSTUVW
RIL006	8.125	PQRSTUVW
RIL125	8.08333	QRSTUVW
RIL124	8.00667	RSTUVW
RIL174	7.99167	RSTUVW
RIL064	7.92167	STUVW
RIL044	7.725	TUVW
RIL091	7.42167	UVW
RIL085	7.35167	VW
RIL149	6.955	W

## Sheet: Table S4
Table S4. Multiple comparative analysis for the spike compactness of the PG-RIL in four environments
Genotype	SCN	groups (LSD)
RIL149	3.21816	a
RIL175	3.18462	ab
RIL006	3.03206	abc
RIL091	2.99458	abcd
RIL023	2.94162	abcde
RIL016	2.93938	abcdef
RIL174	2.93039	abcdefg
RIL044	2.91357	abcdefg
RIL064	2.91072	abcdefg
RIL042	2.90236	abcdefg
RIL160	2.88337	abcdefgh
RIL162	2.78432	abcdefghi
RIL124	2.78255	abcdefghij
RIL079	2.76823	abcdefghijk
RIL085	2.70932	abcdefghijkl
RIL122	2.70729	abcdefghijkl
RIL155	2.68244	abcdefghijklm
RIL086	2.65646	bcdefghijklmn
RIL048	2.64576	bcdefghijklmno
RIL078	2.63588	bcdefghijklmnop
RIL066	2.63177	bcdefghijklmnopq
RIL043	2.62848	bcdefghijklmnopqr
RIL123	2.62719	bcdefghijklmnopqr
RIL049	2.62435	bcdefghijklmnopqr
RIL014	2.62384	bcdefghijklmnopqr
RIL156	2.61432	bcdefghijklmnopqrs
RIL069	2.60117	bcdefghijklmnopqrst
RIL147	2.59134	bcdefghijklmnopqrstu
RIL015	2.59042	bcdefghijklmnopqrstu
RIL025	2.58433	bcdefghijklmnopqrstuv
RIL017	2.58113	cdefghijklmnopqrstuvw
RIL142	2.57673	cdefghijklmnopqrstuvwx
RIL060	2.57066	cdefghijklmnopqrstuvwxy
RIL077	2.56223	cdefghijklmnopqrstuvwxyz
RIL136	2.55409	cdefghijklmnopqrstuvwxyz
RIL137	2.54681	cdefghijklmnopqrstuvwxyz
RIL105	2.54575	cdefghijklmnopqrstuvwxyz
RIL151	2.54438	cdefghijklmnopqrstuvwxyz
RIL125	2.53963	cdefghijklmnopqrstuvwxyz
RIL158	2.52556	cdefghijklmnopqrstuvwxyz
RIL027	2.52494	cdefghijklmnopqrstuvwxyz
RIL166	2.50891	cdefghijklmnopqrstuvwxyzA
RIL143	2.50816	cdefghijklmnopqrstuvwxyzA
RIL109	2.50558	cdefghijklmnopqrstuvwxyzA
RIL090	2.48034	cdefghijklmnopqrstuvwxyzA
RIL038	2.47906	cdefghijklmnopqrstuvwxyzA
RIL150	2.47736	cdefghijklmnopqrstuvwxyzA
RIL047	2.47099	defghijklmnopqrstuvwxyzA
RIL114	2.46836	defghijklmnopqrstuvwxyzA
RIL050	2.45847	defghijklmnopqrstuvwxyzAB
RIL163	2.45423	defghijklmnopqrstuvwxyzAB
RIL089	2.449	defghijklmnopqrstuvwxyzAB
RIL036	2.44718	defghijklmnopqrstuvwxyzAB
RIL104	2.44427	defghijklmnopqrstuvwxyzAB
RIL157	2.43749	defghijklmnopqrstuvwxyzABC
RIL029	2.43459	efghijklmnopqrstuvwxyzABC
RIL083	2.4286	efghijklmnopqrstuvwxyzABC
RIL096	2.4273	efghijklmnopqrstuvwxyzABC
RIL139	2.42555	efghijklmnopqrstuvwxyzABC
RIL002	2.42494	efghijklmnopqrstuvwxyzABC
RIL021	2.42339	efghijklmnopqrstuvwxyzABC
RIL148	2.41216	efghijklmnopqrstuvwxyzABC
RIL099	2.41058	efghijklmnopqrstuvwxyzABC
RIL010	2.40851	efghijklmnopqrstuvwxyzABCD
RIL165	2.39534	efghijklmnopqrstuvwxyzABCD
RIL118	2.38476	efghijklmnopqrstuvwxyzABCDE
RIL171	2.38399	efghijklmnopqrstuvwxyzABCDE
RIL007	2.38129	fghijklmnopqrstuvwxyzABCDE
RIL153	2.37965	ghijklmnopqrstuvwxyzABCDE
RIL020	2.37934	ghijklmnopqrstuvwxyzABCDE
RIL013	2.36856	ghijklmnopqrstuvwxyzABCDE
RIL056	2.36633	ghijklmnopqrstuvwxyzABCDE
RIL063	2.36497	ghijklmnopqrstuvwxyzABCDE
RIL117	2.36338	ghijklmnopqrstuvwxyzABCDE
RIL172	2.36076	ghijklmnopqrstuvwxyzABCDE
RIL070	2.35767	ghijklmnopqrstuvwxyzABCDE
RIL028	2.35413	ghijklmnopqrstuvwxyzABCDE
RIL041	2.35173	ghijklmnopqrstuvwxyzABCDE
RIL159	2.34908	ghijklmnopqrstuvwxyzABCDE
RIL004	2.34584	ghijklmnopqrstuvwxyzABCDE
RIL072	2.34533	ghijklmnopqrstuvwxyzABCDE
RIL055	2.34503	ghijklmnopqrstuvwxyzABCDE
RIL146	2.34475	ghijklmnopqrstuvwxyzABCDE
RIL128	2.33408	ghijklmnopqrstuvwxyzABCDE
RIL054	2.33285	ghijklmnopqrstuvwxyzABCDE
RIL088	2.33194	ghijklmnopqrstuvwxyzABCDE
RIL110	2.32725	hijklmnopqrstuvwxyzABCDEF
RIL106	2.31763	ijklmnopqrstuvwxyzABCDEF
RIL024	2.31378	ijklmnopqrstuvwxyzABCDEF
RIL092	2.30932	ijklmnopqrstuvwxyzABCDEF
RIL073	2.30818	ijklmnopqrstuvwxyzABCDEF
RIL167	2.30308	ijklmnopqrstuvwxyzABCDEF
RIL127	2.29985	ijklmnopqrstuvwxyzABCDEF
RIL098	2.29909	ijklmnopqrstuvwxyzABCDEF
RIL018	2.29642	ijklmnopqrstuvwxyzABCDEF
RIL009	2.29557	ijklmnopqrstuvwxyzABCDEF
RIL130	2.29165	ijklmnopqrstuvwxyzABCDEF
RIL084	2.29137	ijklmnopqrstuvwxyzABCDEF
RIL111	2.28913	ijklmnopqrstuvwxyzABCDEF
RIL095	2.28616	ijklmnopqrstuvwxyzABCDEF
RIL164	2.28567	ijklmnopqrstuvwxyzABCDEF
RIL138	2.28424	ijklmnopqrstuvwxyzABCDEF
RIL093	2.28201	ijklmnopqrstuvwxyzABCDEF
RIL154	2.26948	ijklmnopqrstuvwxyzABCDEF
RIL100	2.26334	ijklmnopqrstuvwxyzABCDEF
RIL019	2.26015	ijklmnopqrstuvwxyzABCDEF
RIL168	2.25989	ijklmnopqrstuvwxyzABCDEF
RIL057	2.25943	ijklmnopqrstuvwxyzABCDEF
RIL031	2.25109	ijklmnopqrstuvwxyzABCDEF
RIL129	2.25056	ijklmnopqrstuvwxyzABCDEF
RIL152	2.24885	ijklmnopqrstuvwxyzABCDEF
RIL061	2.24781	ijklmnopqrstuvwxyzABCDEF
RIL120	2.24059	ijklmnopqrstuvwxyzABCDEF
RIL030	2.23648	ijklmnopqrstuvwxyzABCDEF
RIL068	2.23472	ijklmnopqrstuvwxyzABCDEF
RIL071	2.23413	ijklmnopqrstuvwxyzABCDEF
RIL039	2.22713	ijklmnopqrstuvwxyzABCDEF
RIL169	2.22595	jklmnopqrstuvwxyzABCDEF
RIL087	2.22535	jklmnopqrstuvwxyzABCDEF
RIL112	2.22253	klmnopqrstuvwxyzABCDEF
RIL052	2.21609	klmnopqrstuvwxyzABCDEF
RIL053	2.2103	klmnopqrstuvwxyzABCDEF
RIL140	2.20359	lmnopqrstuvwxyzABCDEF
RIL103	2.1944	lmnopqrstuvwxyzABCDEF
RIL012	2.18076	lmnopqrstuvwxyzABCDEF
RIL065	2.1752	lmnopqrstuvwxyzABCDEF
RIL046	2.17131	lmnopqrstuvwxyzABCDEF
RIL075	2.17122	lmnopqrstuvwxyzABCDEF
RIL115	2.16799	lmnopqrstuvwxyzABCDEF
RIL121	2.16248	lmnopqrstuvwxyzABCDEF
RIL037	2.1586	lmnopqrstuvwxyzABCDEF
RIL001	2.15531	lmnopqrstuvwxyzABCDEF
RIL113	2.15351	lmnopqrstuvwxyzABCDEF
RIL102	2.15193	lmnopqrstuvwxyzABCDEF
RIL107	2.14531	mnopqrstuvwxyzABCDEF
RIL134	2.14275	mnopqrstuvwxyzABCDEF
RIL067	2.13856	mnopqrstuvwxyzABCDEF
RIL097	2.13051	mnopqrstuvwxyzABCDEF
RIL074	2.12235	nopqrstuvwxyzABCDEF
RIL161	2.12212	nopqrstuvwxyzABCDEF
RIL119	2.11712	nopqrstuvwxyzABCDEF
RIL058	2.11564	nopqrstuvwxyzABCDEF
RIL131	2.10784	nopqrstuvwxyzABCDEF
RIL011	2.10503	nopqrstuvwxyzABCDEF
RIL126	2.09681	opqrstuvwxyzABCDEF
RIL132	2.0928	opqrstuvwxyzABCDEF
RIL094	2.09145	opqrstuvwxyzABCDEF
RIL062	2.09133	opqrstuvwxyzABCDEF
RIL133	2.08779	opqrstuvwxyzABCDEF
RIL003	2.08604	pqrstuvwxyzABCDEF
RIL116	2.07959	pqrstuvwxyzABCDEF
RIL101	2.07703	qrstuvwxyzABCDEF
RIL135	2.07224	rstuvwxyzABCDEF
RIL032	2.0648	stuvwxyzABCDEF
RIL173	2.06151	stuvwxyzABCDEF
RIL082	2.0579	stuvwxyzABCDEF
RIL080	2.05715	stuvwxyzABCDEF
RIL034	2.05339	tuvwxyzABCDEF
RIL176	2.04836	tuvwxyzABCDEF
RIL040	2.04312	tuvwxyzABCDEF
RIL045	2.04178	uvwxyzABCDEF
RIL022	2.03477	uvwxyzABCDEF
RIL033	2.02937	vwxyzABCDEF
RIL144	2.02803	vwxyzABCDEF
RIL035	2.02301	wxyzABCDEF
RIL081	2.02051	xyzABCDEF
RIL170	2.01755	yzABCDEF
RIL141	2.00666	zABCDEF
RIL051	2.0042	zABCDEF
RIL076	1.95992	ABCDEF
RIL026	1.90589	BCDEF
RIL059	1.88445	CDEF
RIL108	1.88291	CDEF
RIL005	1.85075	DEF
RIL145	1.83027	EF
RIL008	1.7716	F
RIL008	1.7716	F

## Sheet: Table S5
Table S5. Putative additive QTL associated with plant height, spike length and spike compactness in four environments
Trait	QTL	Env	Markers Interval	Gentic Interval (cM)	Physical Interval (Mb)	LOD	PVE%	Add	References
PH	QPh.cas-1A	E1	AX-109816727–AX-109832643	2.932-5.047	5.47-7.54	4.009	6.73	-3.482
		E2				3.357	3.732	-2.609
		E3				7.572	10.23	-3.632
		E4				8.503	8.697	-3.947
		BLUP				8.107	7.981	-2.945
	QPh.cas-1B.1	E4	AX-110016887–AX-108733359	45.888-46.520	32.76-39.07	2.735	2.365	1.264
	QPh.cas-1B.2	E3	Xwgie50–AX-108842238	61.702-62.102	114.30-122.00	4.336	4.214	1.718
	QPh.cas-1B.3	E2	AX-108742296–AX-95142944	176.893-179.748	680.93-683.49	5.493	6.452	1.844
		BLUP				7.758	6.953	1.732
	QPh.cas-2B.1	E2	AX-109617405–AX-108939721	86.658-87.104	141.70-142.47	3.816	3.732	1.624	[1]
	QPh.cas-2B.2	E2	AX-108853663–AX-110103130	144.601-147.365	765.28-767.03	4.989	5.138	-1.895	[2]
	QPh.cas-3A	E4	AX-111565008–AX-111689344	92.596-93.114	662.93-671.65	4.022	3.533	-1.542
	QPh.cas-3D	BLUP	AX-109998069–AX-109135381	76.357-78.103	438.52-440.74	2.873	2.484	-1.038
	QPh.cas-4B.1	E2	AX-111063558–AX-109500029	55.736-61.516	604.70-630.14	5.522	5.417	1.978	[1]
		BLUP				4.136	3.554	1.27
	QPh.cas-4B.2	E4	AX-111039474–AX-108914898	70.432-71.244	643.50-644.37	3.406	2.943	1.434
	QPh.cas-5A.1	E3	AX-108846611–AX-95634783	34.899-35.033	29.63-29.89	3.745	4.383	1.502
	QPh.cas-5A.2	E4	AX-95628994–AX-109444105	42.428-48.081	41.43-41.32	5.185	4.602	1.758
		BLUP				3.705	3.263	1.189
	QPh.cas-5A.3	E2	AX-109936570–AX-110418750	83.758-85.001	512.02-520.19	15.979	17.901	3.652
		E3				8.079	9.665	2.295
		BLUP				9.225	8.381	1.934
	QPh.cas-5A.4	E1	AX-109514581–AX-111518796	167.560-169.057	664.78-665.98	2.794	4.307	1.851
		E2				3.954	3.656	1.629
		E3				3.173	3.597	1.381
		BLUP				5.312	4.596	1.413
	QPh.cas-6A	E1	AX-108766577–AX-111257815	63.966-65.160	446.75-462.12	6.165	9.977	2.814
		E3				9.317	11.401	2.463
		E4				16.826	17.037	3.439
		BLUP				13.679	13.248	2.397
	QPh.cas-6B.1	BLUP	AX-109863472–AX-108762584	11.124-32.366	23.02-43.47	4.15	4.981	1.467
	QPh.cas-6B.2	E3	AX-110026393–AX-109556366	53.340-55.684	150.77-157.60	3.196	3.675	-1.392
		BLUP				5.833	5.298	-1.513
	QPh.cas-6B.3	E4	AX-111525820–AX-108931264	63.975-64.215	646.40-647.47	2.774	2.305	-1.265	[1]
	QPh.cas-6B.4	E4	AX-111236313–AX-108763535	118.069-121.387	702.29-703.30	4.481	3.883	1.654
	QPh.cas-7A	E3	AX-108744492–AX-108738949	6.815-7.310	15.13-15.70	3.094	3.506	-1.359
	QPh.cas-7D	E1	AX-109320176–AX-111547071	118.725-119.787	109.47-114.83	4.369	7.262	2.402	[3]
		E3				7.714	9.459	2.238
		E4				10.259	9.721	2.6
		BLUP				9.064	8.421	1.912
SL	QSl.cas-1B	E2	AX-111469987–AX-108944620	49.972-50.231	57.13-58.54	4.735	4.083	0.227	[4]
	QSl.cas-1D	E4	AX-109340721–AX-108999948	98.809-99.088	551.72-553.45	3.732	3.061	0.215
	QSl.cas-2B.1	E3	AX-108829865–AX-109298872	123.992-124.201	725.14-725.97	3.079	1.052	0.162
	QSl.cas-2B.2	E1	AX-110929441–AX-110103130	134.726-147.365	757.23-767.03	10.25	7.054	0.394
		E2				4.118	3.59	0.213
		E3				8.056	2.989	0.273
		E4				7.584	7.25	0.323
		BLUP				6.152	4.134	0.222
	QSl.cas-2D.1	E2	AX-110289516–AX-111147951	74.648-75.181	57.26-60.00	5.373	4.699	-0.244	[4-5]
		BLUP				5.658	3.75	-0.212
	QSl.cas-2D.2	E1	AX-110462142–AX-110168677	122.055-132.439	585.69-601.06	5.646	3.786	-0.292	[6]
		E2				8.078	7.479	-0.31
		E3				43.865	27.288	-0.83
		E4				5.629	5.516	-0.284
		BLUP				13.174	10.051	-0.351
	QSl.cas-3A.1	E1	AX-108757156–AX-109406718	67.963-68.020	579.05-580.82	33.461	30.185	0.816
	QSl.cas-3A.2	E3	AX-110994464–AX-110195076	73.344-74.129	607.47-610.23	6.409	2.292	-0.239
	QSl.cas-3A.3	E2	AX-111565008–AX-111689344	92.596-93.114	662.93-671.65	6.604	5.898	-0.274
		BLUP				9.686	6.77	-0.285
	QSl.cas-3A.4	E4	AX-110507851–AX-109304291	104.787-106.342	691.35-691.68	6.59	5.713	-0.287
	QSl.cas-4A.1	E1	AX-109449795–AX-111102921	0.421-2.028	1.72-2.04	5.939	3.603	-0.282
		E3				3.613	1.237	-0.176
		BLUP				7.653	5.141	-0.248
	QSl.cas-4A.2	E1	AX-109429355–AX-109910703	125.959 -129.307	684.02-683.78	4.6	2.731	0.247
		BLUP				8.51	5.78	0.265
	QSl.cas-4D.1	E3	AX-109370301–AX-110153017	84.55-87.273	480.44-481.39	4.232	1.488	-0.192
	QSl.cas-4D.2	E4	AX-108786137–AX-111049977			3.481	5.38	-0.256
	QSl.cas-5A.1	BLUP	AX-110521266–AX-108822837	77.990-78.004	496.63-500.64	6.49	4.276	-0.229	[7]
	QSl.cas-5A.2	E2	AX-111035766–AX-110080174	89.699-90.100	537.36-539.09	5.43	4.738	0.248	[8]
	QSl.cas-5A.3	BLUP	AX-108932459–AX-109418693	129.368-130.062	598.02-598.53	4.382	2.942	0.188	[9]
	QSl.cas-5D	BLUP	AX-111471260–AX-111869250	117.539-118.897	444.73-445.13	4.206	2.741	-0.181	[10]
	QSl.cas-6B.1	E1	AX-109968656–AX-108890739	51.622-52.271	125.53-133.59	4.117	2.455	-0.232	[11]
	QSl.cas-6B.2	E1	AX-108874447–AX-108763535	112.768-121.387	697.14-703.30	8.823	5.577	0.351	[1, 12]
		E2				20.759	22.939	0.543
		E3				27.279	13.152	0.576
		E4				23.417	25.676	0.613
		BLUP				22.331	18.651	0.476
	QSl.cas-6D.1	BLUP	AX-110928800–AX-109412721	69.439-71.014	56.55-60.11	6.669	4.41	-0.23
	QSl.cas-6D.2	E2	AX-111480830–AX-111463829	76.375-82.772	78.86-83.17	5.904	5.455	-0.27
		E4				5.627	5.015	-0.276
	QSl.cas-6D.3	E1	AX-111694627–AX-109997558	89.948-93.275	291.14-301.71	5.649	3.488	-0.288
		E3				11.253	4.361	-0.343
	QSl.cas-7A	E2	AX-109936900–AX-110545227	96.980-97.322	201.47-206.92	2.565	2.191	0.167
	QSl.cas-7D.1	E3	AX-109320176–AX-111547071	118.725-119.787	109.47-114.83	3.233	1.125	0.168	[7]
	QSl.cas-7D.2	E4	AX-109318566–AX-109284403	135.249-136.459	394.24-400.87	5.039	4.305	-0.249
	QSl.cas-7D.3	E3	AX-108771397–AX-110873228	143.931-144.195	464.45-483.64	4.812	1.676	-0.204
SCN	QScn.cas-2A.1	E3	AX-109348712–AX-110055170	11.940-15.719	12.18-12.76	3.477	2.425	-0.044
	QScn.cas-2A.2	E4	AX-95021645–AX-111620705	33.030-34.393	18.59-19.25	3.396	2.554	-0.046
	QScn.cas-2B.1	E3	AX-111462859–AX-108840615	125.707-126.131	741.46-741.47		3.159	-0.05
	QScn.cas-2B.2	E1	AX-110929441–AX-110103130	134.726-147.365	757.23-767.03	8.816	11.396	-0.102	[13]
		E3				7.695	5.893	-0.068
		E4				8.677	6.972	-0.076
		BLUP				5.464	3.913	-0.05
	QScn.cas-2D	E4	AX-109316209–AX-110168677	129.837-132.439	608.54-601.05	3.452	2.519	0.046
		BLUP				5.745	4.413	0.054
	QScn.cas-3A	BLUP	AX-110507851–AX-109304291	104.787-106.342	691.35-691.68	6.6	5.008	0.057
	QScn.cas-3D.1	E3	AX-111064903–AX-108788717	58.995-64.259	124.00-329.44	7.414	5.474	0.066
		E4				5.864	4.505	0.061
		BLUP				7.398	5.722	0.061
	QScn.cas-3D.2	E1	AX-110834607–AX-89337262	82.759-92.192	454.74-495.58	7.255	9.809	0.094	[14]
		E3				5.611	4.377	0.059
		E4				6.313	5.207	0.066
		BLUP				5.077	4.005	0.051
	QScn.cas-4A	BLUP	AX-109449795–AX-111102921	0.421-2.028	1.72-2.04	5.924	4.51	0.054
	QScn.cas-4D.1	E1	AX-109408826–AX-108728919	77.985-82.964	466.62-476.32	4.258	5.08	0.068	[7]
		E3				4.925	3.605	0.053
	QScn.cas-4D.2	E2	AX-111684216–AX-95658321	93.809-94.175	484.74-485.49	3.138	4.007	0.055
	QScn.cas-5A	BLUP	AX-108754134–AX-109324435	139.869-140.048	616.92-619.48	3.253	2.418	-0.04
	QScn.cas-5D	E3	AX-111555981–AX-111262507	130.600-136.499	458.84-465.86	3.587	2.632	0.046	[7]
		E4				7.368	5.756	0.069
		BLUP				6.467	5.031	0.057
	QScn.cas-6A.1	E3	AX-111504079–AX-109355289	50.353-54.925	62.93-62.93	6.208	4.656	-0.062	[7]
		E4				4.638	3.572	-0.056
	QScn.cas-6A.2	E1	AX-108835689–AX-111257815	62.873-65.160	146.49-462.12	5.059	6.123	-0.075
		E2				5.401	6.968	-0.072
	QScn.cas-6B	E1	AX-111236313–AX-108763535	118.069-121.387	702.29-703.30		10.983	-0.101
		E2				13.728	20.019	-0.123
		E3				23.616	21.943	-0.133
		E4				21.72	20.884	-0.134
		BLUP				24.495	24.213	-0.126
	QScn.cas-6D.1	E1	AX-110596748–AX-109412721	55.818-71.014	60.11-64.23	5.763	7.164	0.081
		BLUP				4.049	3.068	0.045
	QScn.cas-6D.2	E2	AX-111694627–AX-109997558	89.948-93.275	291.14-301.71	6.181	8.227	0.081
		E3				11.629	9.245	0.089
		E4				13.53	11.531	0.103
		BLUP				7.801	6.2	0.066
	QScn.cas-7A	E1	AX-108786753–AX-108792313	98.942-101.378	399.92-511.53	5.28	6.544	-0.077
		E2				5.761	7.483	-0.075
		E3				4.905	3.492	-0.053
		BLUP				5.021	3.859	-0.05
Notes: Env: environments, BLUP: best linear unbiased predictors, PVE: phenotypic variance explained, Add: additive effect
REFERENCES
1. Li F, Wen W, He Z, Liu J, Jin H, Cao S, et al. Genome-wide linkage mapping of yield-related traits in three Chinese bread wheat populations using high-density SNP markers. Theor Appl Genet. 2018;131(9):1903–24.
2. Xu Q, Xu F, Qin D, Li M, Fedak G, Cao W et al. Molecular Mapping of QTLs Conferring Fusarium Head Blight Resistance in Chinese Wheat Cultivar Jingzhou 66. Plants (Basel). 2020;9(8):1021.
3. Yao H, Xie Q, Xue S, Luo J, Lu J, Kong Z, et al. HL2 on chromosome 7D of wheat (Triticum aestivum L.) regulates both head length and spikelet number. Theor Appl Genet. 2019;132(6):1789–97.
4. Amalova A, Abugalieva S, Chudinov V, Sereda G, Tokhetova L, Abdikhalyk A et al. QTL mapping of agronomic traits in wheat using the UK Avalon × Cadenza reference mapping population grown in Kazakhstan. PeerJ. 2021;9:e10733.
5. Okada T, Jayasinghe JEARM, Eckermann P, Watson-Haigh NS, Warner P, Hendrikse Y et al. Effects of Rht-B1 and Ppd-D1 loci on pollinator traits in wheat. Theor Appl Genet. 2019;132(7):1965–1979.
6. Zhang G, Wang Y, Guo Y, Zhao Y, Kong F, Li S. Characterization and mapping of QTLs on chromosome 2D for grain size and yield traits using a mutant line induced by EMS in wheat. Crop J. 2015;3(2):135–44.
7. Li T, Deng G, Su Y, Yang Z, Tang Y, Wang J, et al. Identification and validation of two major QTLs for spike compactness and length in bread wheat (Triticum aestivum L.) showing pleiotropic effects on yield-related traits. Theor Appl Genet. 2021;134(11):3625-3641.
8. Zhang N, Fan X, Cui F, Zhao C, Zhang W, Zhao X et al. Characterization of the temporal and spatial expression of wheat (Triticum aestivum L.) plant height at the QTL level and their influence on yield-related traits. Theor Appl Genet. 2017;130(6):1235-1252.
9. Gao F, Wen W, Liu J, Rasheed A, Yin G, Xia X, Wu X, He Z. Genome-wide linkage mapping of QTL for yield components, plant height and yield-related physiological traits in the Chinese wheat cross Zhou 8425B/Chinese Spring. Front Plant Sci. 2015;6:1099.
10. Katkout M, Kishii M, Kawaura K, Mishina K, Sakuma S, Umeda K et al. QTL analysis of genetic loci affecting domestication-related spike characters in common wheat. Genes Genet Syst. 2014;89(3):121-31.
11. Cui F, Ding A, Li J, Zhao C, Wang L, Wang X, et al. QTL detection of seven spike-related traits and their genetic correlations in wheat using two related RIL populations. Euphytica. 2012;186:177–92.
12. Li Y, Gao J, Zhang R, Song G, Zhang S, Li W, et al. (2020). Identification of new QTL for yield-related traits in Chinese landrace and elite wheat varieties through a genome-wide linkage mapping. Euphytica. 2020;216(8):1–14.
13. Liu H, Ma J, Tu Y, Zhu J, Ding PY, Liu JJ, Li T, et al. Several stably expressed QTL for spike density of common wheat (Triticum aestivum) in multiple environments. Plant Breeding, 2020; 139 (2): 284.
14. He G, Zhang Y, Liu P, Jing Y, Zhang L, Zhu Y, et al. The transcription factor TaLAX1 interacts with Q to antagonistically regulate grain threshability and spike morphogenesis in bread wheat. New Phytol. 2021;230(3):988–1002.
